# Supplementary material for: Chloramphenicol and gentamicin reduce the evolution of resistance to phage ΦX174 by suppressing a subset of E. coli LPS mutants
Source: PLoS Biol. 2025 Jan 21;23(1):e3002952. doi: 10.1371/journal.pbio.3002952 (PMC11753469; doi:10.1371/journal.pbio.3002952)
Supplement: S1 Table — *No antibiotic: Growth on supplemented LB plates without antibiotic. #Median values of the mean pixel density in bacterial lawns, after subtracting mean background density (see Methods). Source data for Fig 2. Raw replicate values are plotted in Figs S1–S3 in S2 Text. The data underlying this figure (images of LB plates) can be found in https://doi.org/10.17617/3.PIDVUT. (XLSX) [file pbio.3002952.s003.xlsx]

## Sheet: TableS1_Growth_Ecoli_antibiotic
	No antibiotic*	Chloramphenicol concentration (μg/mL)								Gentamicin concentration (μg/mL)
Strains	0	0.5	0.75	1	1.5	2	3	4	6	0.5	0.75	1	1.5	2	3	4	6
WT	28.7#			71.2#		66.7183	30.2238	5.26207	5.04552			78.1199	67.8298	60.3396	22.0217	1.44006	1.44136
R19	29.1224						33.5056	3.35851	0					13.7359	10.1403	3.28305	2.08437
R2	27.1265							8.21854	6.06816			69.284	55.7723	55.2654	26.6074	1.52733	2.28198
R34	24.3759						17.7918	5.52248	5.19933					42.7091	23.375	8.5348	0.186873
R1	25.5465						26.4711	0.408859	3.7039			61.3826	64.1813	55.1892	17.989	9.02847	0
R33	22.73						21.6398	4.08377	7.59299						16.9684	14.1017	0.907329
R4	22.1113					26.1815	12.8097	3.45909	2.63754					24.103	9.71521	3.21796	0
R7	20.8725					35.3761	19.6103	9.08702							20.7984	7.0778	3.40413
R13	22.508					30.5046	5.38258	1.72274						24.0298	3.53415	2.17547	2.27415
R20	26.6607					26.0426	8.28146	4.14019	5.30297						15.4733	9.62016	0.207011
R21	24.9137					30.1163	5.25362	2.24654	2.29048					11.2195	11.1268	4.40258	2.5926
R24	24.887						10.4473	3.73008	4.7647				50.9725	28.5719	1.80039	2.56156
R29	24.1404						10.3509	7.07917	7.53054			42.1287	41.9792	5.06404	6.45467	2.63619
R25	23.6413					19.9236	10.1785	1.03627						38.0419	12.6503	12.2668	0.322468
R6	26.7357			36.3241	8.98537	2.53385									19.7967	6.59799	2.32964
R11	27.1808			34.8955	9.82209	8.6125	4.83911							50.4807	13.8393	5.23543	0
R9	28.0575				12.1082	2.508								27.3713	6.97633	1.79067	5.54349
R16	27.1547			35.6665	15.2052	3.61883	5.60212							22.0831	7.15219	2.68808	3.58791
R17	25.6893				13.5677	3.00881								21.1629	9.7189	5.57933	1.96455
R22	28.2657			31.2168	0.0897593	0.977785							45.5565	24.5936	7.4636	6.74583	4.04741
R23	27.1243			21.7644	2.94095	5.72292							39.9807	27.8282	8.70131	2.17837	0.794568
R28	27.7058			33.9067	5.84739	7.33819	0					46.8195	47.9829	37.7064	12.3888	5.45962
R30	26.6895			15.3456	8.7235	10.7236	3.7066						43.9139	21.6767	5.1577	6.28429
R35	24.5222				12.7868	6.34301	2.71878							11.9209	5.1061	2.53091	3.80882
R12	31.6262			20.7271	6.06893	2.25366							27.1983	11.278	2.85815	3.01805	1.32932
R14	31.8127			24.4204	11.7949	2.77579								7.75428	11.9258	6.08448	0
R5	27.9418			61.4792	5.49604	2.62102								7.25471	9.37073	7.95163
R8	28.0212			20.0472	6.99097	8.08953						36.373	23.1006	8.53611	4.36378
R10	26.1008			15.3641	7.80214	7.01192						46.1939	27.6363	7.66977	4.04462	0.0394656
R18	26.1798			13.3452	5.49587	7.30675			5.42151				19.1082	6.67893	6.74183	3.9869
R26	29.1933			3.25073	5.28565	4.65896				57.3513	29.6464	25.8886	5.45847	3.46734
R27	27.3159	13.0892	9.77329	6.87945	5.08898							20.4064	10.9645	3.97504	0
R31	26.8621	5.83575	0.441559	1.16744								3.93161	14.3628	2.40891	6.40074
R32	25.8292		12.1222	5.7351	1.78691							19.8739	7.02178	4.61755	2.56232
Supplementary Table S1. Growth of E. coli C strains in chloramphenicol and gentamicin. *No antibiotic: Growth on supplemented LB plates without antibiotic. #Median values of the mean pixel density in bacterial lawns, after subtracting mean background density (see Methods). Source data for Figure 2. Raw replicate values are plotted in Supplementary Figures S1-S3. The data underlying this figure (i…
