# Supplementary material for: Chloramphenicol and gentamicin reduce the evolution of resistance to phage ΦX174 by suppressing a subset of E. coli LPS mutants
Source: PLoS Biol. 2025 Jan 21;23(1):e3002952. doi: 10.1371/journal.pbio.3002952 (PMC11753469; doi:10.1371/journal.pbio.3002952)
Supplement: S2 Table — **Nt is the total number of cells in the culture. #ε is the fraction of cells plated. §We counted phage-resistant colonies from 50 biological replicates for each plating environment, which were used to calculate phage-resistance rates and 95% confidence intervals (with rSalvador; see Methods). $The likelihood-ratio test statistic from rSalvador was used to determine whether each calculated phage-resistance rate is significantly different to that of the ΦX174-only plating environment. *Mutation rates and significance intervals for GM 4 μg/ml were calculated without counting plates that contained too many colonies. †Resistance rate relative to the resistance rate in the ΦX17-only plating environment, calculated for combination plating environments with chloramphenicol (CL) or gentamicin (GM). Raw data (colony counts) are provided in S3 Table. Source data for Fig 3. (XLSX) [file pbio.3002952.s004.xlsx]

## Sheet: TableS2_Resistance_rates_Fluctn
			Resistance rate§			Relative resistance rate†			Comparison by Likelihood ratio test$
Treatment	Estimated Nt**	Estimated ε#	Rate estimate	95% CI lower limit	95% CI upper limit	Rate estimate	95% CI lower limit	95% CI upper limit	LRT statistic	p value
ΦX174	200000000	0.25	1.45e-07	1.22e-07	1.68e-07	1	0.841379	1.15862	NA (self)	NA (self)
ΦX174 + 1 µg/mL CL	250000000	0.5	2.23e-08	1.68e-08	2.87e-08	0.153793	0.115862	0.197931	139.614	p<1E-05
ΦX174 + 2 µg/mL CL	200000000	0.5	2.65e-08	2.03e-08	3.36e-08	0.182759	0.14	0.231724	123.1	p<1E-05
ΦX174 + 6 µg/mL CL	200000000	0.5	5.89e-10	1.83e-10	1.37e-09	0.00406207	0.00126207	0.00944828	382.487	p<1E-05
ΦX174 + 1 µg/mL GM	250000000	0.5	1.36e-07	1.18e-07	1.53e-07	0.937931	0.813793	1.05517	0.3909	0.53183
ΦX174 + 2 µg/mL GM	200000000	0.5	8.63e-08	7.24e-08	1.01e-07	0.595172	0.49931	0.696552	18.9164	1.3657e-05
ΦX174 + 4 µg/mL GM	200000000	0.5	1.51e-10	8.6e-12	6.63e-10	0.00104138	5.93103e-05	0.00457241	399.162	p<1E-05
4 µg/mL GM*	300000000	0.05	2.16e-06	1.94e-06	2.37e-06	14.8966	13.3793	16.3448	NA (not related)	NA (not related)
LRT between ΦX174 + CL 1ug/mL and ΦX174 + CL 2ug/mL									0.8449	0.35799
Supplementary Table S2. Resistance rates observed in the fluctuation test. **Nt is the total number of cells in the culture. #ε is the fraction of cells plated. §We counted phage-resistant colonies from 50 biological replicates for each plating environment, which were used to calculate phage-resistance rates and 95 % confidence intervals (with rSalvador; see Methods). $The likelihood ratio test s…
