# Supplementary material for: Chloramphenicol and gentamicin reduce the evolution of resistance to phage ΦX174 by suppressing a subset of E. coli LPS mutants
Source: PLoS Biol. 2025 Jan 21;23(1):e3002952. doi: 10.1371/journal.pbio.3002952 (PMC11753469; doi:10.1371/journal.pbio.3002952)
Supplement: S3 Table — **Phage-resistant colonies were counted from 50 biological replicates for each fluctuation test plating environment. The resulting colony counts were used to calculate phage-resistance rates and 95% confidence intervals (see Methods). *“Burst”: some plates contained areas with large numbers of tiny colonies (i.e., uncountable). #“invalid”: Plate discarded due to contamination. Source data for Fig 3. (XLSX) [file pbio.3002952.s005.xlsx]

## Sheet: TableS3_Colony_counts_fluctuatn
Colony counts (mutant frequencies) from the fluctuation experiment
ΦX174	ΦX174 + CL 1ug/mL	ΦX174 + CL 2ug/mL	ΦX174 + CL 6ug/mL	ΦX174 + GM 1ug/mL	ΦX174 + GM 2ug/mL	ΦX174 + GM 4ug/mL	GM 4ug/mL
50	197	20	0	48	757	0	292
7	128	18	0	100	61	0	322
91	26	17	0	169	24	0	336
88	81	76	0	103	33	0	438
20	30	6	0	58	8	0	155
57	33	2100	0	92	58	0	296
636	67	0	0	37	242	0	burst*
172	8	37	0	130	53	0	burst
974	20	2	0	146	98	0	burst
73	2400	72	0	93	29	0	224
181	5	2	0	62	262	0	312
87	23	19	0	120	48	0	154
32	66	0	0	101	84	0	418
27	1	114	0	90	11	0	848
16	13	15	0	56	25	0	224
438	21	30	0	56	32	0	109
34	49	20	0	255	14	0	362
18	127	0	1	57	313	0	348
39	32	6	0	168	177	0	760
532	28	5	0	45	0	0	burst
4	178	75	0	26	20	0	302
254	4	13	0	109	141	0	burst
14	163	325	0	142	22	0	burst
17	118	50	1	24	176	0	992
167	56	235	0	332	768	0	310
21	200	168	0	124	122	0	burst
432	5	120	0	31	32	0	414
329	2	3	0	516	41	0	390
95	90	222	0	46	74	0	608
31	71	9	1	52	255	0	828
21	3	2140	0	36	17	0	464
57	59	253	0	95	19	0	502
29	20	26	0	84	26	44	944
102	32	27	0	178	10	0	306
64	186	10	0	72	82	0	386
138	16	1	0	112	58	0	406
26	27	10	0	196	126	0	542
23	320	7	0	346	1916	0	514
17	485	137	0	61	61	0	256
48	72	17	0	68	219	0	157
574	89	0	0	87	47	0	434
55	0	2	0	70	164	0	274
8	0	245	0	125	20	0	442
58	0	782	0	47	90	0	172
12	0	0	0	373	1046	0	280
848	0	135	0	124	29	0	160
52	0	0	1	183	1208	0	119
181	0	0	0	58	24	0	282
79	0	125	0	53	23	0	304
46	0	1	0	231	23	0	invalid#
Supplementary Table S3. Colony counts from the fluctuation test. **Phage-resistant colonies were counted from 50 biological replicates for each fluctuation test plating environment. The resulting colony counts were used to calculate phage-resistance rates and 95 % confidence intervals (see Methods). *“Burst”: some plates contained areas with large numbers of tiny colonies (i.e., uncountable). #“i…
