# Supplementary material for: Chloramphenicol and gentamicin reduce the evolution of resistance to phage ΦX174 by suppressing a subset of E. coli LPS mutants
Source: PLoS Biol. 2025 Jan 21;23(1):e3002952. doi: 10.1371/journal.pbio.3002952 (PMC11753469; doi:10.1371/journal.pbio.3002952)
Supplement: S5 Table — $Mutations in rfaH or promoter regions of the waa operon can affect any number of inner or outer core genes, hence are in a separate category (rfaH*). Source data for Fig 5. (XLSX) [file pbio.3002952.s007.xlsx]

## Sheet: TableS5_LPS_distribution_models
Observed and predicted distribution of mutations in LPS genes
Predicted LPS type	Φ	Φ + CL 1ug/mL	Φ + CL 2ug/mL	Φ + GM 1ug/mL	Φ + GM 2ug/mL
Observed
Deep rough	0.857143	0.358974	0	0.847826	0.488372
Rough	0.122449	0.615385	1	0.152174	0.44186
unknown	0.0204082	0.025641	0	0	0.0697674
Model 1
Deep Rough	0.584356	0.514482	0.106397	0.584356	0.498041
Rough	0.373978	0.436847	0.804023	0.373978	0.450095
unknown	0.0416667	0.0486712	0.0895801	0.0416667	0.0518641
Model 2
Deep Rough	0.796875	0.682927	0.177215	0.796875	0.671756
Rough	0.171875	0.268293	0.696203	0.171875	0.27661
unknown	0.03125	0.0487805	0.126582	0.03125	0.0516338
Model 3
Deep Rough	0.796875	0.682927	0	0.796875	0.580521
Rough	0.171875	0.268293	0.846154	0.171875	0.351977
unknown	0.03125	0.0487805	0.153846	0.03125	0.0675024
Supplementary Table S5. Observed and predicted distribution of mutations in LPS genes. $Mutations in rfaH or promoter regions of the waa operon can affect any number of inner or outer core genes, hence are in a separate category (rfaH*). Source data for Figure 5.
