# Supplementary material for: Chloramphenicol and gentamicin reduce the evolution of resistance to phage ΦX174 by suppressing a subset of E. coli LPS mutants
Source: PLoS Biol. 2025 Jan 21;23(1):e3002952. doi: 10.1371/journal.pbio.3002952 (PMC11753469; doi:10.1371/journal.pbio.3002952)
Supplement: S6 Table — See Methods for model 2 assumptions. **New genes. Highlighted in green: 2 genes in which 0 mutations were detected among isolates from the ΦX17-only plating environment, due to which a pseudo-count or pseudo-weight of 1 was added to all genes (including these 2 genes). (XLSX) [file pbio.3002952.s008.xlsx]

## Sheet: TableS6_Details_model_2
	Model 2		Mutant survival, if mutation in that gene						Resultant probability weight in combination
	Mutated gene	Phenotype like	CL 1 µg/mL	CL 2 µg/mL	GM 1 µg/mL	GM 2 µg/mL	Number of mutants	Probability weight Φ	Φ + CL 1 µg/mL	Φ + CL 2 µg/mL	Φ + GM 1 µg/mL	Φ + GM 2 µg/mL
	yajC/non LPS		Y	Y	Y	Y	1	2	2	2	2	2
	waaW		Y	Y	Y	Y	2	3	3	3	3	3
	galE		Y	Y	Y	Y	0	1	1	1	1	1
	waaT		Y	Y	Y	Y	2	3	3	3	3	3
	waaO		Y	Y	Y	M (6/7)	1	2	2	2	2	1.71429
	rfaH		Y	Y	Y	Y	1	2	2	2	2	2
	waaP		Y	M (1/2)	Y	Y	1	2	2	1	2	2
	waaG		Y	N	Y	Y	7	8	8	0	8	8
	galU		Y	M (1/5)	Y	Y	8	9	9	1.8	9	9
	waaF		Y	N	Y	Y	2	3	3	0	3	3
	hldD**	waaF	Y	N	Y	Y	12	13	13	0	13	13
	gmhA**	gmhB	Y	N	Y	Y	1	2	2	0	2	2
	gmhB		Y	N	Y	Y	0	1	1	0	1	1
	hldE		M (3/6)	N	Y	M (1/6)	5	6	3	0	6	1.02
	waaC		N	N	Y	N	6	7	0	0	7	0
						Total	49	64	54	15.8	64	51.7343
							Relative resistance rate		0.84375	0.246875	1	0.808348
	hldD**	waaC	N	N	Y	N	12	13	0	0	13	0
						Total	49	64	41	15.8	64	38.7343
							Relative resistance rate		0.640625	0.246875	1	0.605223
	Supplementary Table S6. Details of Model 2 used to predict phage-resistance rates. See Methods for model 2 assumptions. **New genes. Highlighted in green: 2 genes in which 0 mutations were detected among isolates from the ΦX17-only plating environment, due to which a pseudo-count or pseudo-weight of 1 was added to all genes (including these 2 genes).
