# Supplementary material for: Chloramphenicol and gentamicin reduce the evolution of resistance to phage ΦX174 by suppressing a subset of E. coli LPS mutants
Source: PLoS Biol. 2025 Jan 21;23(1):e3002952. doi: 10.1371/journal.pbio.3002952 (PMC11753469; doi:10.1371/journal.pbio.3002952)
Supplement: S7 Table — See Methods for model 3 assumptions. (XLSX) [file pbio.3002952.s009.xlsx]

## Sheet: TableS7_Details_model_3
	Model 3		Mutant survival, if mutation in that gene						Resultant probability weight in combination
	Mutated gene	Phenotype like	CL 1 µg/mL	CL 2 µg/mL	GM 1 µg/mL	GM 2 µg/mL	Number of mutants	Probability weight Φ	Φ + CL 1 µg/mL	Φ + CL 2 µg/mL	Φ + GM 1 µg/mL	Φ + GM 2 µg/mL
	yajC/non LPS		Y	Y	Y	Y	1	2	2	2	2	2
	waaW		Y	Y	Y	Y	2	3	3	3	3	3
	galE		Y	Y	Y	Y	0	1	1	1	1	1
	waaT		Y	Y	Y	Y	2	3	3	3	3	3
	waaO		Y	Y	Y	M (5/7)	1	2	2	2	2	1.42857
	rfaH		Y	Y	Y	Y	1	2	2	2	2	2
	waaP		Y	N	Y	Y	1	2	2	0	2	2
	waaG		Y	N	Y	Y	7	8	8	0	8	8
	galU		Y	N	Y	M (4/5)	8	9	9	0	9	7.2
	waaF		Y	N	Y	N	2	3	3	0	3	0
	hldD	waaC	Y	N	Y	N	12	13	13	0	13	0
	gmhA	gmhB	Y	N	Y	N	1	2	2	0	2	0
	gmhB		Y	N	Y	N	0	1	1	0	1	0
	hldE		M (3/6)	N	Y	N	5	6	3	0	6	0
	waaC		N	N	Y	N	6	7	0	0	7	0
	Total						49	64	41	13	64	29.6286
							Relative resistance rate		0.640625	0.203125	1	0.462946
	Supplementary Table S7. Details of Model 3 used to predict phage-resistance rates. See Methods for model 3 assumptions.
